# Supplementary material for: Glucagon-like peptide-1 receptor agonist-induced cholecystitis and cholelithiasis: a real-world pharmacovigilance analysis using the FAERS database
Source: Front Pharmacol. 2025 Jul 8;16:1557691. doi: 10.3389/fphar.2025.1557691 (PMC12279493; doi:10.3389/fphar.2025.1557691)
Supplement: Supplementary file 1 [file Table2.xlsx]

## Sheet: Sheet1
Table S2. The AE signal detection results of 147 concomitant drugs at PT level
Drug A	Drug B	PT	No. of reports	Ω	Ω025	Ω095	Signal
Dulaglutide	Atorvastatin	Cholelithiasis	4	2.94023	1.52639	4.35407	Y	Y: Yes, positive signal
Dulaglutide	Digoxin	Cholelithiasis	1	1.56643	-1.26125	4.39411	N	N: No, negative signal
Dulaglutide	Empagliflozin	Cholelithiasis	3	1.05648	-0.576087	2.68904	N
Dulaglutide	Insulin Glargine	Cholelithiasis	5	0.871052	-0.393526	2.13563	N
Dulaglutide	Insulin Human	Cholelithiasis	2	0.871858	-1.12762	2.87133	N
Dulaglutide	Insulin Nos	Cholelithiasis	1	1.01683	-1.81086	3.84451	N
Dulaglutide	Liraglutide	Cholelithiasis	1	0.0624752	-2.76521	2.89016	N
Dulaglutide	Metformin	Cholelithiasis	8	-0.113697	-1.11343	0.886039	N
Dulaglutide	Nintedanib	Cholelithiasis	1	1.42694	-1.40074	4.25462	N
Dulaglutide	Ondansetron	Cholelithiasis	1	1.50829	-1.31939	4.33598	N
Dulaglutide	Semaglutide	Cholelithiasis	6	0.835394	-0.319003	1.98979	N
Dulaglutide	Insulin Degludec	Cholecystitis	1	1.20057	-1.62711	4.02825	N
Dulaglutide	Insulin Lispro	Acute cholecystitis necrotic	1	1.4607	-1.36698	4.28838	N
Dulaglutide	Metformin	Cholecystitis	1	-1.03886	-3.86655	1.78882	N
Dulaglutide	Semaglutide	Cholecystitis infective	2	1.69964	-0.29983	3.69912	N
Dulaglutide	Voglibose	Cholecystitis	1	1.58066	-1.24702	4.40834	N
Exenatide	Enalapril	Cholelithiasis	1	1.55188	-1.2758	4.37956	N
Exenatide	Fenofibrate	Cholelithiasis	1	1.1765	-1.65118	4.00418	N
Exenatide	Glipizide	Cholelithiasis	2	0.501986	-1.49749	2.50146	N
Exenatide	Glucosamine	Cholelithiasis	1	1.57387	-1.25381	4.40155	N
Exenatide	Insulin Glargine	Cholelithiasis	1	-0.584571	-3.41225	2.24311	N
Exenatide	Insulin Human	Cholelithiasis	1	-0.814326	-3.64201	2.01336	N
Exenatide	Ixekizumab	Cholelithiasis	1	1.57608	-1.2516	4.40376	N
Exenatide	Liraglutide	Cholelithiasis	1	-1.05058	-3.87826	1.77711	N
Exenatide	Metformin	Cholelithiasis	21	0.667012	0.0499616	1.28406	Y
Exenatide	Metformin;Sitagliptin	Cholelithiasis	1	-0.600991	-3.42867	2.22669	N
Exenatide	Pioglitazone	Cholelithiasis	2	0.558351	-1.44112	2.55782	N
Exenatide	Simvastatin	Cholelithiasis	1	1.41693	-1.41075	4.24462	N
Exenatide	Sitagliptin	Cholelithiasis	17	0.973503	0.287689	1.65932	Y
Exenatide	Sunitinib	Cholelithiasis	1	1.56286	-1.26483	4.39054	N
Exenatide	Insulin Glargine	Cholecystitis	1	0.639244	-2.18844	3.46693	N
Exenatide	Liraglutide	Cholecystitis	1	0.2769	-2.55078	3.10458	N
Exenatide	Metformin	Cholecystitis	3	-0.17523	-1.80779	1.45733	N
Exenatide	Metformin	Cholecystitis chronic	1	-0.0222001	-2.84988	2.80548	N
Exenatide	Metformin;Sitagliptin	Cholecystitis chronic	1	1.00554	-1.82214	3.83323	N
Exenatide	Sitagliptin	Cholecystitis	1	-0.373495	-3.20118	2.45419	N
Exenatide	Sitagliptin	Cholecystitis acute	1	0.336696	-2.49099	3.16438	N
Exenatide	Sitagliptin	Cholecystitis chronic	4	1.74703	0.333185	3.16087	Y
Exenatide	Sitagliptin	Emphysematous cholecystitis	1	1.58027	-1.24742	4.40795	N
Liraglutide	Antihypertensives	Cholelithiasis	1	1.46972	-1.35796	4.2974	N
Liraglutide	Apixaban	Cholelithiasis	1	1.363	-1.46468	4.19068	N
Liraglutide	Bisoprolol	Cholelithiasis	1	1.46972	-1.35796	4.2974	N
Liraglutide	Butylscopolamine	Cholelithiasis	2	2.2684	0.268927	4.26787	Y
Liraglutide	Canagliflozin;Metformin	Cholelithiasis	1	1.33522	-1.49246	4.1629	N
Liraglutide	Dulaglutide	Cholelithiasis	1	0.0624752	-2.76521	2.89016	N
Liraglutide	Escitalopram	Cholelithiasis	1	1.4009	-1.42678	4.22858	N
Liraglutide	Estrogens	Cholelithiasis	1	1.56331	-1.26437	4.39099	N
Liraglutide	Exenatide	Cholelithiasis	1	-1.05058	-3.87826	1.77711	N
Liraglutide	Fluoxetine	Cholelithiasis	6	2.82735	1.67295	3.98174	Y
Liraglutide	Glibenclamide	Cholelithiasis	1	0.71187	-2.11581	3.53955	N
Liraglutide	Glimepiride	Cholelithiasis	1	0.0246099	-2.80307	2.85229	N
Liraglutide	Hydrochlorothiazide;Valsartan	Cholelithiasis	1	1.45784	-1.36984	4.28552	N
Liraglutide	Insulin Degludec	Cholelithiasis	2	0.423096	-1.57638	2.42257	N
Liraglutide	Insulin Glargine	Cholelithiasis	1	-1.99358	-4.82126	0.834106	N
Liraglutide	Insulin Human	Cholelithiasis	1	-0.450501	-3.27818	2.37718	N
Liraglutide	Levothyroxine	Cholelithiasis	1	0.291301	-2.53638	3.11898	N
Liraglutide	Losartan	Cholelithiasis	1	1.01564	-1.81205	3.84332	N
Liraglutide	Metformin	Cholelithiasis	3	-1.9073	-3.53987	-0.27474	N
Liraglutide	Metformin;Sitagliptin	Cholelithiasis	2	0.334108	-1.66536	2.33358	N
Liraglutide	Nomegestrol	Cholelithiasis	1	1.56331	-1.26437	4.39099	N
Liraglutide	Panthenol	Cholelithiasis	1	1.55261	-1.27507	4.38029	N
Liraglutide	Pantoprazole	Cholelithiasis	2	1.94916	-0.0503132	3.94863	N
Liraglutide	Paracetamol	Cholelithiasis	1	1.29898	-1.5287	4.12667	N
Liraglutide	Ramipril	Cholelithiasis	1	1.42023	-1.40745	4.24791	N
Liraglutide	Rosuvastatin	Cholelithiasis	1	1.20052	-1.62717	4.0282	N
Liraglutide	Semaglutide	Cholelithiasis migration	1	1.57486	-1.25282	4.40254	N
Liraglutide	Sitagliptin	Cholelithiasis	6	-0.152107	-1.3065	1.00229	N
Liraglutide	Venlafaxine	Cholelithiasis	1	1.39133	-1.43635	4.21902	N
Liraglutide	Amlodipine	Cholecystitis infective	1	1.57926	-1.24842	4.40695	N
Liraglutide	Bisoprolol	Cholecystitis	1	1.54687	-1.28082	4.37455	N
Liraglutide	Estrogens	Cholecystitis	1	1.57858	-1.2491	4.40626	N
Liraglutide	Exenatide	Cholecystitis	1	0.2769	-2.55078	3.10458	N
Liraglutide	Insulin Degludec	Cholecystitis	1	0.736839	-2.09084	3.56452	N
Liraglutide	Insulin Lispro	Cholecystitis acute	2	1.82893	-0.170539	3.82841	N
Liraglutide	Levothyroxine	Cholecystitis acute	1	1.27977	-1.54791	4.10745	N
Liraglutide	Losartan	Cholecystitis infective	1	1.54887	-1.27881	4.37655	N
Liraglutide	Metformin;Sitagliptin	Cholecystitis	2	1.57603	-0.423446	3.5755	N
Liraglutide	Metformin;Sitagliptin	Cholecystitis chronic	1	1.27541	-1.55227	4.10309	N
Liraglutide	Panthenol	Cholecystitis infective	1	1.58325	-1.24443	4.41093	N
Liraglutide	Pioglitazone	Cholecystitis	1	1.23715	-1.59053	4.06483	N
Liraglutide	Risperidone	Cholecystitis	1	1.5659	-1.26178	4.39358	N
Liraglutide	Semaglutide	Cholecystitis acute	1	0.848849	-1.97883	3.67653	N
Liraglutide	Sitagliptin	Cholecystitis	3	0.76251	-0.870054	2.39507	N
Liraglutide	Venlafaxine	Cholecystitis infective	1	1.57415	-1.25353	4.40184	N
Semaglutide	Tirzepatide	Acute cholecystitis necrotic	1	1.32837	-1.49932	4.15605	N
Semaglutide	Acetylsalicylic Acid	Cholelithiasis	1	1.22704	-1.60064	4.05472	N
Semaglutide	Adalimumab	Cholelithiasis	1	0.0739504	-2.75373	2.90163	N
Semaglutide	Alfuzosin	Cholelithiasis	1	1.48832	-1.33937	4.316	N
Semaglutide	Certolizumab Pegol	Cholelithiasis	1	1.14038	-1.6873	3.96806	N
Semaglutide	Citalopram	Cholelithiasis	1	1.4237	-1.40398	4.25138	N
Semaglutide	Dabigatran	Cholelithiasis	1	1.5449	-1.28278	4.37258	N
Semaglutide	Denosumab	Cholelithiasis	1	1.50592	-1.32176	4.3336	N
Semaglutide	Dulaglutide	Cholelithiasis	6	0.835394	-0.319003	1.98979	N
Semaglutide	Duloxetine	Cholelithiasis	1	1.50592	-1.32176	4.3336	N
Semaglutide	Dupilumab	Cholelithiasis	1	-0.417656	-3.24534	2.41003	N
Semaglutide	Empagliflozin	Cholelithiasis	1	-0.435789	-3.26347	2.39189	N
Semaglutide	Ezetimibe	Cholelithiasis	1	1.27247	-1.55521	4.10015	N
Semaglutide	Fluoxetine	Cholelithiasis	1	1.21442	-1.61327	4.0421	N
Semaglutide	Insulin Aspart	Cholelithiasis	2	0.678945	-1.32053	2.67842	N
Semaglutide	Ipragliflozin	Cholelithiasis	1	1.5449	-1.28278	4.37258	N
Semaglutide	Levothyroxine	Cholelithiasis	2	1.03738	-0.962092	3.03685	N
Semaglutide	Liraglutide	Cholelithiasis migration	1	1.57486	-1.25282	4.40254	N
Semaglutide	Lisdexamfetamine	Cholelithiasis	1	1.18333	-1.64435	4.01101	N
Semaglutide	Lisinopril	Cholelithiasis	1	1.03723	-1.79046	3.86491	N
Semaglutide	Metformin	Cholelithiasis	9	0.38056	-0.562001	1.32312	N
Semaglutide	Metformin;Sitagliptin	Cholelithiasis	1	0.916516	-1.91117	3.7442	N
Semaglutide	Omeprazole	Cholelithiasis	2	1.6879	-0.311577	3.68737	N
Semaglutide	Paracetamol	Cholelithiasis	1	1.165	-1.66268	3.99268	N
Semaglutide	Placebo	Cholelithiasis	1	1.49529	-1.33239	4.32298	N
Semaglutide	Rabeprazole	Cholelithiasis obstructive	1	1.58485	-1.24283	4.41253	N
Semaglutide	Risankizumab	Cholelithiasis	1	0.630991	-2.19669	3.45867	N
Semaglutide	Rosuvastatin	Cholelithiasis	1	1.26176	-1.56593	4.08944	N
Semaglutide	Testosterone	Cholelithiasis	1	1.46797	-1.35971	4.29565	N
Semaglutide	Tirzepatide	Cholelithiasis	3	0.144133	-1.48843	1.7767	N
Semaglutide	Tofacitinib	Cholelithiasis	1	1.23339	-1.59429	4.06108	N
Semaglutide	Venlafaxine	Cholelithiasis	1	1.0097	-1.81798	3.83738	N
Semaglutide	Acetylsalicylic Acid	Cholecystitis chronic	1	1.56497	-1.26271	4.39266	N
Semaglutide	Clopidogrel	Cholecystitis chronic	1	1.57054	-1.25714	4.39822	N
Semaglutide	Dabigatran	Cholecystitis	1	1.56702	-1.26066	4.3947	N
Semaglutide	Dulaglutide	Cholecystitis infective	2	1.69964	-0.29983	3.69912	N
Semaglutide	Empagliflozin	Cholecystitis	1	0.429152	-2.39853	3.25683	N
Semaglutide	Ezetimibe	Cholecystitis	1	1.47944	-1.34824	4.30712	N
Semaglutide	Guselkumab	Cholecystitis	1	1.53543	-1.29225	4.36311	N
Semaglutide	Insulin Human	Cholecystitis	1	0.774202	-2.05348	3.60188	N
Semaglutide	Levothyroxine	Cholecystitis chronic	1	1.48579	-1.34189	4.31348	N
Semaglutide	Liraglutide	Cholecystitis acute	1	0.848849	-1.97883	3.67653	N
Semaglutide	Metformin	Cholecystitis	2	-0.253435	-2.25291	1.74604	N
Semaglutide	Nebivolol	Cholecystitis acute	2	2.28326	0.283782	4.28273	Y
Semaglutide	Omeprazole	Cholecystitis	1	1.32029	-1.5074	4.14797	N
Semaglutide	Paracetamol	Cholecystitis	1	1.41724	-1.41045	4.24492	N
Semaglutide	Pioglitazone	Cholecystitis	1	1.52686	-1.30082	4.35454	N
Semaglutide	Placebo	Cholecystitis acute	1	1.51478	-1.3129	4.34246	N
Semaglutide	Rabeprazole	Cholecystitis	1	1.5761	-1.25159	4.40378	N
Semaglutide	Rosuvastatin	Cholecystitis	1	1.46009	-1.36759	4.28777	N
Semaglutide	Sertraline	Cholecystitis infective	1	1.52195	-1.30574	4.34963	N
Semaglutide	Simvastatin	Cholecystitis	1	1.57315	-1.25453	4.40084	N
Semaglutide	Tirzepatide	Acute cholecystitis necrotic	1	1.32837	-1.49932	4.15605	N
Semaglutide	Tofacitinib	Cholecystitis infective	1	1.54745	-1.28024	4.37513	N
Semaglutide	Tramadol	Cholecystitis	1	1.5383	-1.28939	4.36598	N
Tirzepatide	Dapagliflozin	Cholelithiasis	1	1.21706	-1.61063	4.04474	N
Tirzepatide	Ibuprofen	Cholelithiasis	1	1.4598	-1.36788	4.28748	N
Tirzepatide	Levothyroxine	Cholelithiasis	1	0.984796	-1.84289	3.81248	N
Tirzepatide	Metformin	Cholelithiasis	4	0.44787	-0.965971	1.86171	N
Tirzepatide	Semaglutide	Cholelithiasis	3	0.144133	-1.48843	1.7767	N
Tirzepatide	Ibuprofen	Cholecystitis acute	1	1.57	-1.25768	4.39768	N
Tirzepatide	Ondansetron	Cholecystitis infective	1	1.56962	-1.25807	4.3973	N
Tirzepatide	Pantoprazole	Cholecystitis	1	1.55124	-1.27644	4.37892	N
